# Supplementary material for: Prevalence, etiology and antibiotic resistance patterns of community-acquired urinary tract infections in Dhaka, Bangladesh
Source: PLoS One. 2022 Sep 15;17(9):e0274423. doi: 10.1371/journal.pone.0274423 (PMC9477272; doi:10.1371/journal.pone.0274423)
Supplement: S1 Data — (XLSX) [file pone.0274423.s001.xlsx]

## Sheet: Organism
UTI significant organisms name
Organism name	Frequency	%	Gram Status		Gram Status
E. coli	510	51.5672	Negative		Positive	260
Streptococcus spp.	155	15.6724	Positive		Negative	729
Enterococcus spp.	63	6.37007	Positive			989
Klebsiella spp.	120	12.1335	Negative
coagulase negative Staphylococcus spp.	20	2.02224	Positive
Pseudomonas spp.	44	4.44894	Negative
Proteus spp.	16	1.6178	Negative
Enterobacter spp.	18	1.82002	Negative
Staphylococcus aureus	6	0.606673	Positive
Acinetobacter spp.	10	1.01112	Negative
Staphylococcus saprophyticus	11	1.11223	Positive
Corynebacterium spp.	3	0.303337	Positive
Serratia spp.	3	0.303337	Negative
Sphingomonas paucimobilis	3	0.303337	Negative
Beta hemolyticus Gr. g	1	0.101112	Positive
Citrobacter Koseri	1	0.101112	Negative
Providencia spp.	2	0.202224	Negative
Burkholderia cepacia	1	0.101112	Negative
Micrococcus spp.	1	0.101112	Positive
Moraxella spp.	1	0.101112	Negative
Total	989	100
Candida spp.	2	0.202224	Yeast

## Sheet: Figure1
		2016-17	2017-18			2016-17	2017-18	Total
	E.coli	52	50		E.coli	313	197	510	51
	Streptococcus	15	17		Streptococcus	89	66	155	16
	Klebsiella	12	12		Klebsiella	74	46	120	12
	Enterococcus	7	5		Enterococcus	43	20	63	6
	Pseudomonas	5	4		Pseudomonas	27	17	44	5
	CN Staphylococci	2	2		CN Staphylococci	12	8	20	2
	Other Pathogen	7	10		Other Pathogen	39	40	79	8
		100	100		Total	597	394	991
									100
		E. coli	Streptococcus spp.	Klebsiella spp.	Enterococcus spp.	CN Staphylococcus spp.	Pseudomonas spp.	Other Pathogen
	2016-17	52	15	12	7	5	2	7
	2017-18	50	17	12	5	4	2	10
	Total	51	16	12	6	5	2	8

## Sheet: Figure2
Table for Graph
Organism	Antibiotic class	2016-17	LCL	UCL	Negative	Positive	2017-18	LCL	UCL	Negative	Positive	2016-17		2017-18		Total Resistant	Total	Total Resistant (%)
												Resistant	Total	Resistant	Total
E. coli	Aminoglycoside	32	27	37	5	5	26	20	32	6	6	95	298	48	184	143	482	29.668
	Macrolid	72	67	74	5	2	62	50	74	12	12	214	298	37	60	251	358	70.1117
	Penicillin	85	81	89	4	4	85	80	90	5	5	254	298	157	184	411	482	85.2697
	3GC	65	60	70	5	5	75	69	81	6	6	195	298	138	184	333	482	69.0871
	Fluoroquinolones	63	58	68	5	5	78	72	84	6	6	189	298	142	183	331	481	68.815
	Carbapenems	4	2	6	2	2	5	2	8	3	3	13	298	10	184	23	482	4.77178
	Nitrofurantoin	9	6	12	3	3	12	7	17	5	5	28	296	22	180	50	476	10.5042
	Sulfonamide	55	49	61	6	6	56	49	63	7	7	164	297	103	184	267	481	55.5094
Klebsiella	Aminoglycoside	32	21	43	11	11	26	12	40	14	14	22	69	10	39	32	108	29.6296
	Macrolid	80	71	89	9	9	63	41	85	22	22	55	69	12	19	67	88	76.1364
	Penicillin	94	88	99	6	5	97	92	100	5	3	65	69	38	39	103	108	95.3704
	3GC	52	40	64	12	12	69	54	84	15	15	36	69	27	39	63	108	58.3333
	Fluoroquinolones	55	45	69	10	14	46	30	62	16	16	39	69	18	39	57	108	52.7778
	Carbapenems	12	4	20	8	8	5	2	12	3	7	8	69	2	39	10	108	9.25926
	Nitrofurantoin	37	26	48	11	11	38	23	53	15	15	25	68	15	39	40	107	37.3832
	Sulfonamide	46	34	58	12	12	31	16	46	15	15	32	69	12	39	44	108	40.7407
Streptococcus	Macrolid	66	55	77	11	11	49	34	64	15	15	46	70	21	43	67	113	59.292
	Penicillin	8	2	14	6	6	14	4	24	10	10	6	71	7	50	13	121	10.7438
	3GC	13	5	21	8	8	4	2	9	2	5	9	71	2	49	11	120	9.16667
	Tetracycline	35	20	50	15	15	58	42	74	16	16	13	37	21	36	34	73	46.5753
	Fluoroquinolones	34	23	45	11	11	35	22	48	13	13	24	71	17	49	41	120	34.1667
	Nitrofurantoin	6	0.3	12	5.7	6	4	-1	9	5	5	4	69	2	49	6	118	5.08475
	Sulfonamide	77	67	87	10	10	76	64	88	12	12	53	69	34	45	87	114	76.3158
	Glycopeptides	0	0	0	0	0	2	-2	6	4	4	0	80	1	59	1	139	0.719424
Enteroccous	Aminoglycoside	24	10	38	14	14	18	-0.2	36	18.2	18	9	37	3	17	12	54	22.2222
	Macrolid	70	55	85	15	15	50	24	76	26	26	26	37	7	14	33	51	64.7059
	Penicillin	14	3	25	11	11	38	14	62	24	24	5	36	6	16	11	52	21.1538
	3GC	70	55	85	15	15	60	30	90	30	30	26	37	6	10	32	47	68.0851
	Fluoroquinolones	51	35	67	16	16	41	18	64	23	23	19	37	7	17	26	54	48.1481
	Nitrofurantion	5	-2	12	7	7	12	-3	27	15	15	2	37	2	17	4	54	7.40741
	Glycopeptides	0	0	0	0	0	11	-3	25	14	14	0	37	2	18	2	55	3.63636

## Sheet: Figure3
Frequency									Percentage
	Adult (n=808)		Adoloscent (n=17)		Children (n=95)					Adult (n=808)		Adolescent (n=17)		Children (n=95)
	Male	Female	Male	Female	Male	Female				Male	Female	Male	Female	Male	Female
E. coli	87	347	2	7	16	36			E. coli	53.7037	53.7152	100	46.6667	45.7143	60
Klebsiella	23	88	0	0	6	3			Klebsiella	14.1975	13.6223	0	0	17.1429	5
Streptococcus	12	98	0	1	0	9			Streptococcus	7.40741	15.1703	0	6.66667	0	15
Enterococcus	11	32	0	2	1	3			Enterococcus	6.79012	4.95356	0	13.3333	2.85714	5
Pseudomonas	17	14	0	3	6	2			CN Staphylococci	10.4938	2.16718	0	20	17.1429	3.33333
CN Staphylococci	2	20	0	0	1	1			Pseudomonas	1.23457	3.09598	0	0	2.85714	1.66667
Other Pathogen	10	47	0	2	5	6			Other Pathogen	6.17284	7.27554	0	13.3333	14.2857	10
	162	646	2	15	35	60
Male	Female	Total									Adult (n=808)										Adolescent (n=17)										Children (n=95)
199	721	920									Male	LCL	UCL	Negative	Positive	Female	LCL	UCL	Negative	Positive	Male	LCL	UCL	Negative	Positive	Female	LCL	UCL	Negative	Positive	Male	LCL	UCL	Negative	Positive	Female	LCL	UCL	Negative	Positive
										E. coli	53.7037	46	62	7.7037	8.2963	53.7152	50	58	3.71517	4.28483	100	85	112	15	12	46.6667	22	72	24.6667	25.3333	45.7143	29	63	16.7143	17.2857	60	48	72	12	12
Ratio	0.276006									Klebsiella	14.1975	9	19	5.19753	4.80247	13.6223	11	17	2.62229	3.37771	0	0	0	0	0	0	0	0	0	0	17.1429	5	29	12.1429	11.8571	5	-0.5	11	5.5	6
										Streptococcus	7.40741	3	11	4.40741	3.59259	15.1703	12	18	3.17028	2.82972	0	0	0	0	0	6.66667	-6	20	12.6667	13.3333	0	0	0	0	0	15	6	24	9	9
										Enterococcus	6.79012	3	11	3.79012	4.20988	4.95356	3	7	1.95356	2.04644	0	0	0	0	0	13.3333	-4	30	17.3333	16.6667	2.85714	-2	9	4.85714	6.14286	5	-0.5	11	5.5	6
										CN Staphylococci	10.4938	5	15	5.49383	4.50617	2.16718	0.9	3	1.26718	0.832817	0	0	0	0	0	20	-0.2	40	20.2	20	17.1429	5	29	12.1429	11.8571	3.33333	-1	7	4.33333	3.66667
										Pseudomonas	1.23457	-0.5	3	1.73457	1.76543	3.09598	2	4	1.09598	0.904025	0	0	0	0	0	0	0	0	0	0	2.85714	-3	9	5.85714	6.14286	1.66667	-2	6	3.66667	4.33333
										Other Pathogen	6.17284	2	10	4.17284	3.82716	7.27554	5	9	2.27554	1.72446	0	0	0	0	0	13.3333	-4	30	17.3333	16.6667	14.2857	3	25	11.2857	10.7143	10	2	18	8	8

## Sheet: polysum
Polymicrobial infection
	Acinetobacter+Streptococcus agalectiae	2	2.82	2.82			Gram Positive		Total
	CN Staph+Proteus	1	1.41	4.23			Streptococcus + Enterococcus	5	17
	Candida+Enterococcus	1	1.41	5.63			Streptococcus + Streptococcus	7			Bacterial Species	Frequency	%
	E. Coli (NLF)+E. Coli	2	2.82	8.45			Streptococcus + Staphylococcus	2			Gram positive	17	23.9437
	E. Coli (NLF)+E. Coli (NLF)	1	1.41	9.86			Enterococcus + Enterococcus	1			Gram negative	39	54.9296
	E. Coli (NLF)+Enterococcus	1	1.41	11.27			Candida+Enterococcus	1			Mixed	15	21.1268
	E. Coli (NLF)+Klebsiella	1	1.41	12.68			Saprophyticus+Streptococcus	1			Total	71
	E. Coli (NLF)+Streptococcus	2	2.82	15.49			Gram Negative
	E. Coli (NLF)+Streptococcus agalectiae	1	1.41	16.9			E.coli + E.coli (NLF)	13	39
	E. Coli+E. Coli	2	2.82	19.72			E.coli + Klebsiella	8			Age-Sex combination	Frequency	%
	E. Coli+E. Coli (NLF)	8	11.27	30.99			E. Coli+Proteus	2			Adult Female	52	73.2394
	E. Coli+Enterococcus	1	1.41	32.39			Pseudomonas+E. Coli	3			Adult Male	8	11.2676
	E. Coli+Klebsiella	1	1.41	33.8			Klebsiella+Proteus	2			Child Female	4	5.6338
	E. Coli+Proteus	1	1.41	35.21			Klebsiella + Klebsiella	2			Child Male	6	8.4507
	E. Coli+Providencia	1	1.41	36.62			E. Coli+Providencia	1			Young Female	1	1.40845
	E. Coli+Streptococcus	1	1.41	38.03			Klebsiella+Pseudomonas	1			Total	71
	E. Coli+Streptococcus agalectiae	3	4.23	42.25			Pseudomonas+Providencia	1
	Enterobacter+Acinetobacter	1	1.41	43.66			Enterobacter+E. Coli	1
	Enterobacter+E. Coli	1	1.41	45.07			Enterobacter+Acinetobacter	1
	Enterococcus feacalis+Enterococcus fe..	1	1.41	46.48			Klebsiella+Enterobacter	3
	Enterococcus feacalis+Streptococcus	1	1.41	47.89			Serrtia+Pseudomonas	1
	Klebsiella+E. Coli	3	4.23	52.11			Mixed		15
	Klebsiella+E. Coli (NLF)	3	4.23	56.34			E.coli + Streptococcus	7
	Klebsiella+Enterobacter	3	4.23	60.56			E.coli + Enterococcus	2
	Klebsiella+K. Pneuminae	1	1.41	61.97			Klebsiella+ Streptococcus	1
	Klebsiella+Klebsiella	1	1.41	63.38			Acinetobacter + Streptococcus	2
	Klebsiella+Proteus	1	1.41	64.79			Pseudomonas+Enterococcus	1
	Klebsiella+Pseudomonas	1	1.41	66.2			Pseudomonas+Streptococcus	1
	Klebsiella+Streptococcus agalectiae	1	1.41	67.61			CN Staph+Proteus	1
	Proteus+E. Coli	1	1.41	69.01					71
	Proteus+Klebsiella	1	1.41	70.42
	Pseudomonas+E. Coli	3	4.23	74.65
	Pseudomonas+Enterococcus	1	1.41	76.06
	Pseudomonas+Providencia	1	1.41	77.46
	Pseudomonas+Streptococcus	1	1.41	78.87
	Saprophyticus+Streptococcus agalectiae	1	1.41	80.28
	Serrtia+Pseudomonas	1	1.41	81.69
	Staphylococcus xyloserus+Streptococcu..	1	1.41	83.1
	Streptococcus agalectiae+Enterococcus	2	2.82	85.92
	Streptococcus agalectiae+Enterococcus..	1	1.41	87.32
	Streptococcus agalectiae+Staphylococc..	1	1.41	88.73
	Streptococcus agalectiae+Streptococcus	6	8.45	97.18
	Streptococcus+Enterococcus	1	1.41	98.59
	Streptococcus+Streptococcus	1	1.41	100
	Total	71

## Sheet: polydata
ID1	PATH1	PATH2	Pair
aug1614906	Klebsiella	E. Coli (NLF)	Klebsiella+E. Coli (NLF)
oct1605530	Klebsiella	E. Coli	Klebsiella+E. Coli
may1710881	Enterobacter	E. Coli	Enterobacter+E. Coli
jun1705566	Klebsiella	E. Coli	Klebsiella+E. Coli
jul1702290	Pseudomonas	E. Coli	Pseudomonas+E. Coli
aug1702989	Pseudomonas	E. Coli	Pseudomonas+E. Coli
aug1704049	E. Coli	Enterococcus	E. Coli+Enterococcus
sep1700850	E. Coli (NLF)	Streptococcus	E. Coli (NLF)+Streptococcus
nov1702251	E. Coli	Proteus	E. Coli+Proteus
sep1809329	E. Coli (NLF)	Streptococcus	E. Coli (NLF)+Streptococcus
aug1614907	Pseudomonas	E. Coli	Pseudomonas+E. Coli
sep1602197	E. Coli	E. Coli	E. Coli+E. Coli
sep1603171	E. Coli	Streptococcus	E. Coli+Streptococcus
sep1610015	Streptococcus agalectiae	Streptococcus	Streptococcus agalectiae+Streptococcus
sep1610504	E. Coli (NLF)	Enterococcus	E. Coli (NLF)+Enterococcus
sep1611800	E. Coli (NLF)	Streptococcus agalectiae	E. Coli (NLF)+Streptococcus agalectiae
oct1601308	Streptococcus agalectiae	Enterococcus	Streptococcus agalectiae+Enterococcus
oct1601915	E. Coli	E. Coli (NLF)	E. Coli+E. Coli (NLF)
oct1607170	Streptococcus agalectiae	Streptococcus	Streptococcus agalectiae+Streptococcus
oct1613871	Candida	Enterococcus	Candida+Enterococcus
nov1600227	E. Coli (NLF)	Klebsiella	E. Coli (NLF)+Klebsiella
nov1600169	Klebsiella	Enterobacter	Klebsiella+Enterobacter
nov1606964	Enterococcus feacalis	Enterococcus feacalis	Enterococcus feacalis+Enterococcus feacalis
nov1612456	Klebsiella	Pseudomonas	Klebsiella+Pseudomonas
dec1602773	E. Coli	E. Coli (NLF)	E. Coli+E. Coli (NLF)
dec1610613	Pseudomonas	Streptococcus	Pseudomonas+Streptococcus
jan1700534	Klebsiella	Proteus	Klebsiella+Proteus
feb1702589	Streptococcus agalectiae	Enterococcus	Streptococcus agalectiae+Enterococcus
feb1707262	Klebsiella	E. Coli	Klebsiella+E. Coli
feb1711167	Streptococcus agalectiae	Streptococcus	Streptococcus agalectiae+Streptococcus
mar1704622	Klebsiella	Enterobacter	Klebsiella+Enterobacter
mar1708563	Proteus	Klebsiella	Proteus+Klebsiella
apr1708334	E. Coli	E. Coli (NLF)	E. Coli+E. Coli (NLF)
apr1708854	E. Coli	Streptococcus agalectiae	E. Coli+Streptococcus agalectiae
apr1714742	Klebsiella	Enterobacter	Klebsiella+Enterobacter
may1712375	E. Coli	E. Coli (NLF)	E. Coli+E. Coli (NLF)
jun1704767	Klebsiella	E. Coli (NLF)	Klebsiella+E. Coli (NLF)
jun1706971	E. Coli (NLF)	E. Coli	E. Coli (NLF)+E. Coli
jul1702803	Acinetobacter	Streptococcus agalectiae	Acinetobacter+Streptococcus agalectiae
jul1704875	E. Coli	E. Coli (NLF)	E. Coli+E. Coli (NLF)
jul1713810	Proteus	E. Coli	Proteus+E. Coli
aug1704539	Streptococcus agalectiae	Streptococcus	Streptococcus agalectiae+Streptococcus
aug1704540	E. Coli (NLF)	E. Coli (NLF)	E. Coli (NLF)+E. Coli (NLF)
aug1714911	Streptococcus agalectiae	Streptococcus	Streptococcus agalectiae+Streptococcus
sep1710505	CN Staph	Proteus	CN Staph+Proteus
sep1712762	Klebsiella	Klebsiella	Klebsiella+Klebsiella
oct1700579	Staphylococcus xyloserus	Streptococcus agalectiae	Staphylococcus xyloserus+Streptococcus agalectiae
oct1701107	Pseudomonas	Providencia	Pseudomonas+Providencia
oct1709141	E. Coli	Providencia	E. Coli+Providencia
oct1716111	Serrtia	Pseudomonas	Serrtia+Pseudomonas
nov1702098	Streptococcus	Enterococcus	Streptococcus+Enterococcus
nov1706682	Saprophyticus	Streptococcus agalectiae	Saprophyticus+Streptococcus agalectiae
nov1710251	E. Coli (NLF)	E. Coli	E. Coli (NLF)+E. Coli
nov1713236	Acinetobacter	Streptococcus agalectiae	Acinetobacter+Streptococcus agalectiae
dec1705097	Klebsiella	K. Pneuminae	Klebsiella+K. Pneuminae
dec1705722	Enterobacter	Acinetobacter	Enterobacter+Acinetobacter
dec1712006	Enterococcus feacalis	Streptococcus	Enterococcus feacalis+Streptococcus
jan1809513	Streptococcus agalectiae	Staphylococcus aureus	Streptococcus agalectiae+Staphylococcus aureus
feb1800113	Klebsiella	Streptococcus agalectiae	Klebsiella+Streptococcus agalectiae
mar1814336	E. Coli	Streptococcus agalectiae	E. Coli+Streptococcus agalectiae
apr1805789	Klebsiella	E. Coli (NLF)	Klebsiella+E. Coli (NLF)
may1800817	E. Coli	Klebsiella	E. Coli+Klebsiella
may1802580	E. Coli	E. Coli (NLF)	E. Coli+E. Coli (NLF)
may1804227	Streptococcus agalectiae	Streptococcus	Streptococcus agalectiae+Streptococcus
may1811976	E. Coli	E. Coli	E. Coli+E. Coli
jun1801584	E. Coli	Streptococcus agalectiae	E. Coli+Streptococcus agalectiae
jul1805468	E. Coli	E. Coli (NLF)	E. Coli+E. Coli (NLF)
aug1804268	Streptococcus	Streptococcus	Streptococcus+Streptococcus
sep1807622	E. Coli	E. Coli (NLF)	E. Coli+E. Coli (NLF)
nov1815977	Streptococcus agalectiae	Enterococcus feacalis	Streptococcus agalectiae+Enterococcus feacalis
sep1705451	Pseudomonas	Enterococcus	Pseudomonas+Enterococcus
